# Supplementary material for: Effects of Resistance Exercise with and without Blood Flow Restriction on Acute Hemodynamic Responses: A Systematic Review and Meta-Analysis
Source: Life (Basel). 2024 Jun 28;14(7):826. doi: 10.3390/life14070826 (PMC11277576; doi:10.3390/life14070826)
Supplement: Supplementary file 1 [file life-14-00826-s001.zip]

Archive with 1 entries (1 files):
- life-3029556-supplementary.pdf
